# Supplementary material for: Characterization of Pseudomonas aeruginosa Isolated from Bovine Mastitis in Northern Jiangsu Province and Correlation to Drug Resistance and Biofilm Formability
Source: Animals (Basel). 2024 Nov 15;14(22):3290. doi: 10.3390/ani14223290 (PMC11590879; doi:10.3390/ani14223290)
Supplement: Supplementary file 1 [file animals-14-03290-s001.zip]

Archive with 1 entries (1 files):
- animals-3210843-supplementary.pdf
